# Supplementary material for: Transcriptional profiles of PBMCs from pigs infected with three genetically diverse porcine reproductive and respiratory syndrome virus strains
Source: Mol Biol Rep. 2018 Jun 7;45(5):675–88. doi: 10.1007/s11033-018-4204-x (PMC6156768; doi:10.1007/s11033-018-4204-x)
Supplement: Supplementary file 1 — Supplementary material 1 (XLS 27 KB) [file 11033_2018_4204_MOESM1_ESM.xls]

## Sheet: Arkusz1
Table S1. Top 50 genes of PBMCs with changed expression (25 up-regulated and 25 down-regulated) detected in three groups of pigs at 7th day post infection with three different strains of PRRSV.
BOR group		ILI group		DAN group
Gene Symbol	Fold Change	Gene Symbol	Fold Change	Gene Symbol	Fold Change
OAS1	35.236	OAS1	26.910	OAS1	24.121
GZMA	26.066	GZMA	15.222	GZMA	19.020
MX1	22.739	MX1	12.287	MBOAT4	16.928
OASL	22.444	OATV1	10.903	TGM5	14.302
CXCL10	18.799	CXCL10	10.297	CXCL10	12.280
IFIT3	17.080	IFIT3	10.152	SMPX	8.430
EDN1	16.575	MBOAT4	9.505	RPTN	7.751
RNASE4	13.856	OASL	8.410	TTPAL	7.296
IFIT2	11.521	IRG6	7.490	COX7A1	6.421
PPBP	11.504	SMPX	7.253	DES	5.834
OAS2	11.319	CD274	6.877	MX1	5.812
ACTA2	10.945	COX7A1	6.687	POPDC3	5.679
CALD1	10.878	EDN1	6.141	LGALS9	5.615
LHFPL1	10.037	ANK3	6.027	IFIT1	5.313
ITGB3	9.732	LGALS9	5.960	ISG15	5.163
STEAP4	9.621	IFIT2	5.432	IHH	5.008
CXCR2	9.477	LRG1	5.332	OASL	4.992
CCL20	9.368	ISG15	5.323	TNNI1	4.987
VWF	9.131	HERC5	5.269	SELENBP1	4.756
KCNE3	8.620	DES	5.052	IFNB1	4.736
LY6G6F	8.434	OAS2	4.968	OIT3	4.693
PDLIM1	8.410	DHX58	4.596	NOVA1	4.568
SERPINE1	8.358	SCGN	4.542	IGF2	4.560
CLU	8.210	CXCR2	4.321	HMGCS2	4.540
TGM5	8.192	PBK	4.205	MTNR1B	4.533
TOB1	-3.746	SLC11A2	-3.713	SLC3A1	-4.297
MRPS24	-3.774	CYSLTR2	-3.733	MAOA	-4.308
ZBTB10	-3.875	RUFY2	-3.768	SAV1	-4.383
LYSMD3	-3.904	MAFB	-3.768	NKRF	-4.394
FBXL4	-3.937	SLC7A11	-3.771	WLS	-4.496
RPL5	-4.015	CALCRL	-3.820	SHISA2	-4.499
LMO4	-4.049	LSM11	-3.832	PON2	-4.503
ZNF582	-4.147	WNT10B	-3.853	ARRDC4	-4.517
CXCR4	-4.335	IL20RB	-3.962	CD163L1	-4.581
TFAM	-4.406	PMAP-23	-4.052	TRIM36	-4.653
TRAF3IP2	-4.497	FKBP3	-4.071	EPCAM	-4.658
DNAH9	-4.512	CFL2	-4.214	NAB1	-4.697
SLC7A7	-4.518	GLCE	-4.279	SOCS5	-4.800
ATP2A2	-4.537	SEPP1	-4.352	VEZT	-4.805
FXR1	-4.578	CD163L1	-4.459	KIFAP3	-4.824
PPAP2C	-4.615	IL-18RA	-4.616	SRPK3	-4.850
MYO1E	-4.616	BHLHE41	-4.896	TLR10	-4.961
MSMO1	-4.640	SRPK3	-4.948	COLEC11	-5.248
MTERFD3	-4.763	RND3	-5.613	AGPAT9	-5.273
SHISA2	-5.279	WLS	-5.642	ITGAV	-5.288
SEPP1	-5.390	MAOA	-5.658	PEX19	-5.418
FGL2	-6.246	TRPC3	-6.104	KDELC2	-5.615
KLF4	-6.591	PR39	-7.303	RND3	-5.655
BHLHE41	-6.768	A2M	-7.627	A2M	-6.723
MAFB	-9.074	SHISA2	-7.797	TRPC3	-7.094
Transcriptional profiles of PBMCs from pigs infected with three genetically diverse porcine reproductive and respiratory syndrome virus strains
Molecular Biology Reports
Marzena Rola-Łuszczak, Magdalena Materniak-Kornas, Aneta Pluta, Katarzyna Podgórska, Jens Nielsen, Tomasz Stadejek and Jacek Kuźmak
Marzena Rola-Łuszczak,Department of Biochemistry, National Veterinary Research Institute, Partyzantow 57, 24-100 Pulawy, Poland; mrolka@piwet.pulawy.pl
