# Supplementary material for: Transcriptional profiles of PBMCs from pigs infected with three genetically diverse porcine reproductive and respiratory syndrome virus strains
Source: Mol Biol Rep. 2018 Jun 7;45(5):675–88. doi: 10.1007/s11033-018-4204-x (PMC6156768; doi:10.1007/s11033-018-4204-x)
Supplement: Supplementary file 2 — Supplementary material 2 (XLS 23 KB) [file 11033_2018_4204_MOESM2_ESM.xls]

## Sheet: S2 Table
Table 2S. Gene expression in pooled and individual samples based on RT-qPCR
Experimental groups	Animal No	Fold change RT-qPCR
		Gene
		IFN alfa pool	IFN alfa individual	IFN beta pool	IFN beta individual	OAS1 pool	OAS1 individual	CXCL2 pool	CXCL2 individual
DAN	1	-2.52	-1.15	22.04	20.34	10.17	37.97	-3.85	-1.02
	2		-1.10		29.32		6.77		-1.35
	3		-1.14		21.51		18.71		1.32
	4		1.09		12.81		22.39		1.26
	5		1.03		14.34		5.21		-1.2
ILI	8	-3.51	-1.13	25.36	26.62	50.88	12.9	9.57	3.80
	9		-2.00		30.21		9.44		1.37
	10		-2.23		28.16		3.43		1.28
	11		-2.50		33.43		1.04		1.19
	12		-2.86		30.73		5.19		1.63
BOR	15	-7.41	-4.76	7.3	3.03	72.11	7.08	4.28	1.48
	16		-9.09		3.23		5.27		1.26
	17		-5.00		2.39		4.65		1.03
	18		-20.00		2.11		3.55		1.42
	19		-7.69		2.33		7.95		1.00
Transcriptional profiles of PBMCs from pigs infected with three genetically diverse porcine reproductive and respiratory syndrome virus strains
Molecular Biology Reports
Marzena Rola-Łuszczak, Magdalena Materniak-Kornas, Aneta Pluta, Katarzyna Podgórska, Jens Nielsen, Tomasz Stadejek and Jacek Kuźmak
Marzena Rola-Łuszczak,Department of Biochemistry, National Veterinary Research Institute, Partyzantow 57, 24-100 Pulawy, Poland; mrolka@piwet.pulawy.pl
